# Supplementary material for: Prolonged Consumption of A2 β-Casein Milk Reduces Symptoms Compared to A1 and A2 β-Casein Milk in Lactose Maldigesters: A Two-Week Adaptation Study
Source: Nutrients. 2024 Jun 20;16(12):1963. doi: 10.3390/nu16121963 (PMC11206509; doi:10.3390/nu16121963)
Supplement: Supplementary file 1 [file nutrients-16-01963-s001.zip]

Archive with 1 entries (1 files):
- nutrients-3051060-supplementary.pdf
